# Supplementary material for: Characterisation of Adaptive Genetic Diversity in Environmentally Contrasted Populations of Eucalyptus camaldulensis Dehnh. (River Red Gum)
Source: PLoS One. 2014 Aug 5;9(8):e103515. doi: 10.1371/journal.pone.0103515 (PMC4122390; doi:10.1371/journal.pone.0103515)
Supplement: Table S4 — Biallelic genotype calls for all SNP loci screened across each of the 191 E. camaldulensis individuals used in this study. (CSV) [file pone.0103515.s010.csv]

population	SNP1	SNP2	SNP3	SNP4	SNP5	SNP6	SNP7	SNP8	SNP9	SNP10	SNP11	SNP12	SNP13	SNP14	SNP15	SNP16	SNP17	SNP18	SNP19	SNP20	SNP21	SNP22	SNP23	SNP24	SNP25	SNP26	SNP27	SNP28	SNP29	SNP30	SNP31	SNP32	SNP33	SNP34	SNP35	SNP36	SNP37	SNP38	SNP39	SNP40	SNP41	SNP42	SNP43	SNP44	SNP45	SNP46	SNP47	SNP48	SNP49
Laura River	GA	NaN	CC	GA	AA	CC	AA	AA	GG	TT	TT	TT	GG	GG	CC	CC	CC	AA	CC	CC	TA	CC	TT	TT	TC	TT	TT	NaN	AA	TC	TT	AA	GG	AA	GG	TC	TT	AA	TT	TT	AA	AA	TT	CC	AA	CC	GG	GG	AA
Laura River	GG	NaN	CC	AA	AA	CC	GG	AA	GG	CC	TT	TT	GG	GG	CC	CC	CC	AA	CC	TC	TA	CC	TT	TT	TT	TT	TT	CC	GG	CC	AA	AA	GG	AA	GG	CC	TT	AA	TT	AT	AA	AA	TT	CC	NaN	CC	AA	CG	AA
Laura River	GG	NaN	CT	AA	AA	CC	GG	AA	GC	TT	TT	TT	GG	GG	CC	CC	CC	AA	CC	TC	AA	CC	TT	TT	CC	TT	TT	CC	GG	CC	AA	GA	GT	AA	GG	TT	TT	AA	TT	TT	AA	AA	TT	CC	AG	CC	AA	CC	AA
Laura River	AA	CT	CC	GA	AA	CC	GG	AA	GC	TT	TT	TT	GA	GG	CC	CC	CC	AA	CC	CC	AA	CC	TT	TC	TC	TT	TT	CT	GA	TC	AT	AA	GG	GA	GG	TC	TT	AA	TT	TT	CC	GG	CC	CT	AG	TC	NaN	NaN	AA
Laura River	GG	TT	CC	AA	AA	CC	AA	AA	GG	TC	CT	TT	GG	GG	CC	CC	CC	AA	CC	TT	AA	CC	TT	TT	CC	TT	AT	CC	GA	CC	AA	AA	GG	AA	GG	TT	TT	AA	TT	AT	AA	AA	TT	CC	AA	CC	AA	CC	AA
Laura River	AA	TT	CC	AA	AA	CC	AG	AA	GG	TT	TT	TT	GA	GG	CC	CC	CC	AA	CC	TC	AA	CC	TT	TT	NaN	TT	AT	CC	GG	CC	AA	AA	GG	GG	GG	TC	TT	AA	TT	TT	CC	GG	CC	TT	GG	TC	AA	CG	AA
Laura River	AA	TT	CC	AA	AA	CC	AG	AA	GG	TT	TT	TT	GA	GG	CC	TT	CC	AA	CC	CC	AA	CC	TC	TT	NaN	TT	AT	CC	GG	CC	AA	AA	GG	GA	GG	CC	TT	AA	TT	TT	CA	NaN	TC	CT	AA	TC	AA	CG	AA
Laura River	GA	CT	CC	AA	CA	CC	GG	AA	CC	TT	CT	TT	GG	GG	CC	CC	CT	AG	TC	TT	AA	CC	TT	TT	CC	TT	TT	CC	GA	CC	AA	AA	GG	GA	GA	TC	TT	AA	TT	AT	AA	AA	TT	CC	AG	CC	GA	CG	AA
Laura River	AA	CT	CC	GA	AA	CC	GG	AA	GC	TT	TT	TT	GA	GG	CC	CC	CC	AA	CC	CC	AA	CC	TT	TC	TC	TT	TT	CT	GA	TC	AT	AA	GG	GA	GG	TC	TT	AA	TT	TT	CC	GG	CC	CT	NaN	TC	NaN	NaN	AA
Laura River	GA	CT	CC	AA	AA	CC	AG	AA	GG	TT	TT	TT	NaN	GG	CC	CC	CC	AA	TC	TT	TA	CC	TC	TC	TT	TT	TT	CT	GA	TC	AT	AA	GG	GA	GA	TT	TT	AA	TT	TT	CA	GG	TC	TT	AG	TC	GA	CG	AA
Normanby River	AA	TT	CC	AA	AA	CC	GG	AA	GG	CC	CC	TT	GA	GG	CC	CC	CT	AG	CC	TT	AA	CC	TT	TT	TC	TT	TT	CC	AA	CC	AA	AA	GG	GA	GG	TC	TT	AA	TT	TT	CC	GG	CC	TT	AG	CC	AA	CC	AA
Normanby River	GA	NaN	CC	AA	AA	CC	AG	AA	GG	TT	TT	TT	GG	GG	CC	CC	CC	AA	CC	TT	TA	CC	TT	TT	TC	TT	TT	NaN	GA	CC	AA	AA	GG	GA	GG	TT	TT	CA	TT	AT	AA	AA	TT	CC	AA	CC	AA	CC	AA
Normanby River	GG	TT	CC	AA	AA	CC	AA	AA	GC	TT	CT	TT	GA	GG	TT	CT	CC	AA	CC	CC	AA	CC	TT	TT	CC	TT	TT	CC	GA	CC	AA	AA	GG	GG	GG	TC	TT	AA	TT	AT	CA	GA	TC	CT	AA	CC	AA	CC	AA
Normanby River	GG	TT	CC	AA	AA	CC	AA	AA	GG	TT	CC	TT	GG	GG	TT	CC	CC	AA	TC	TT	AA	CC	TT	TT	CC	TT	TT	CC	GG	CC	AA	AA	GG	GA	GG	CC	TT	AA	TT	TT	CA	GA	TC	CT	AG	CC	GA	GG	AA
Normanby River	GG	TT	CC	AA	AA	CC	AA	AA	GG	NaN	CC	TT	NaN	GG	TC	CC	CT	AA	TC	TT	TA	CC	TT	TT	CC	TT	TT	CC	GA	CC	AA	AA	GG	GG	GA	CC	TT	AA	TT	AT	AA	AA	TT	CC	AA	CC	AA	CC	AA
Normanby River	GG	TT	CC	AA	AA	CT	AA	AA	GC	TT	CT	TT	GG	GG	CC	CC	CC	AA	CC	TC	AA	CC	TT	TT	TC	TT	TT	NaN	AA	CC	AA	AA	GG	GG	GG	CC	TT	AA	TT	AT	CA	GA	TC	CT	AA	CC	AA	CC	AA
Normanby River	AA	NaN	CC	AA	AA	CC	AG	AA	GG	CC	CC	TT	GG	GG	CC	CC	CC	AA	CC	TT	AA	CC	TT	TT	TC	TT	TT	CC	GG	CC	AA	AA	GG	GG	GG	TT	TT	AA	TT	AT	AA	AA	TT	CC	AA	CC	NaN	CG	AA
Normanby River	GA	TT	CC	AA	AA	CT	GG	AA	GC	TT	CT	TT	GG	GG	TC	CC	CC	AA	TC	TC	AA	CC	TT	TT	CC	TT	TT	CC	AA	CC	AA	AA	GG	GG	GG	TC	TT	AA	TT	TT	CC	GG	CC	TT	GG	TC	AA	CC	AA
Normanby River	GG	TT	CC	AA	AA	CC	GG	AA	GG	TC	TT	TT	GG	GG	CC	CC	CC	AA	CC	TT	TA	CC	TT	TT	CC	TT	AT	CC	AA	CC	AA	AA	GG	GG	GG	TC	TT	AA	TT	TT	CA	GA	TC	NaN	GG	TC	AA	CC	AA
Normanby River	AA	TT	CC	AA	CA	CC	AG	AA	GG	TT	CT	TT	GG	GG	CC	CC	CC	AA	CC	TC	AA	CC	TT	TT	TC	TT	TT	CC	GA	CC	AA	AA	GG	GG	GG	TT	TT	CA	TT	AT	CA	GA	TC	TT	AG	TC	NaN	CG	AA
Mitchell River	GA	TT	CC	AA	AA	CC	GG	AA	CC	TC	TT	TT	AA	GG	CC	CC	CC	AA	TC	TC	AA	CC	TT	TT	TT	TT	TT	CC	GG	CC	AA	AA	GG	AA	GG	TC	GG	AA	TT	TT	AA	AA	TT	CC	AA	CC	GA	CC	AA
Mitchell River	GG	CC	CC	AA	AA	CC	GG	AA	GC	TC	TT	TT	AA	GG	CC	CC	CC	AA	CC	CC	AA	CC	TT	TT	TT	TT	TT	CC	GG	CC	AA	AA	GG	AA	GG	TT	TT	AA	TT	TT	CA	GA	TC	NaN	NaN	TC	AA	CC	AA
Mitchell River	GG	CT	CC	AA	AA	CC	AG	AA	GG	TT	TT	TT	AA	GG	CC	CC	CC	AA	TC	TT	TA	CC	TT	TC	TT	TT	TT	CC	GG	CC	AA	AA	GG	AA	GG	TC	GG	AA	TT	TT	CA	GA	CC	TT	AG	CC	GG	GG	AA
Mitchell River	GG	NaN	CC	GA	AA	CC	AG	AA	GG	TC	TT	TT	AA	GG	CC	CC	CC	AA	CC	CC	AA	CC	TT	TT	CC	TT	TT	CC	GG	CC	AA	AA	GG	AA	GG	CC	GT	CA	TT	TT	CA	GA	TC	CT	AG	TC	GA	GG	AA
Mitchell River	GG	TT	CC	GA	AA	CC	GG	AA	GG	TT	TT	TT	AA	GG	CC	CC	CT	AG	TC	TT	TA	CC	TT	TT	TC	TT	TT	CC	GG	TC	AA	AA	GG	AA	GG	TC	GG	AA	TT	TT	AA	AA	TT	CC	AA	CC	AA	CC	AA
Mitchell River	GG	NaN	CC	GA	AA	NaN	GG	AA	GG	TT	CT	TT	GA	GG	CC	CC	CT	AG	CC	TC	TA	CC	TT	TT	TC	TT	TT	CC	GG	CC	AA	AA	GG	AA	GG	TC	TT	AA	TT	TT	CA	NaN	TC	TT	NaN	TC	GA	GG	AA
Mitchell River	GG	CT	CC	AA	AA	CC	GG	AA	CC	TT	CT	TT	NaN	GG	CC	CC	CT	AG	TT	TT	TA	CC	TT	TC	TC	TT	TT	CC	GG	CC	AA	AA	GG	AA	GG	TT	TT	AA	TT	TT	AA	AA	TC	CT	NaN	CC	GA	CG	AA
Mitchell River	GG	CC	CC	AA	AA	CC	AG	AA	GG	TT	TT	TT	AA	GG	CC	CC	CC	AA	TT	TT	AA	CC	TT	TT	TT	TT	TT	CC	GG	CC	AA	GG	GT	AA	GG	TT	TT	AA	TT	AA	AA	AA	TT	CC	AA	CC	AA	CC	AA
Mitchell River	GA	CT	CC	AA	AA	CC	AG	AA	GC	TT	CT	TT	NaN	GG	CC	CC	CC	AA	CC	TC	TA	CC	TT	TT	CC	TT	TT	CC	GG	CC	AA	AA	GG	GA	GG	TC	GT	AA	TT	TT	AA	AA	TT	CC	AA	CC	AA	CC	AA
Mitchell River	GA	CT	CC	AA	AA	CC	AA	AA	GG	TT	TT	TT	AA	GG	TT	CC	CT	AG	TT	TT	AA	CC	TT	TT	TC	TT	TT	CC	GG	CC	AA	GA	GG	AA	GG	TC	TT	AA	TT	AA	AA	AA	TT	CC	AA	CC	GG	CG	AA
Edith River	AA	TT	CC	AA	AA	CC	NaN	AA	GC	TT	TT	TT	AA	GG	CC	CC	CC	AA	CC	TC	AA	CC	TT	TT	TT	TT	TT	CC	GA	CC	AA	GA	GT	AA	GG	TT	TT	AA	TT	TT	CC	GG	CC	TT	NaN	TC	AA	CC	AA
Edith River	AA	CT	CC	AA	CC	NaN	GG	GG	GG	TT	TT	TT	AA	GG	CC	CC	CC	AA	CC	TC	AA	CC	TT	TT	CC	TT	AT	CC	GA	TC	NaN	AA	GT	AA	GG	TT	TT	AA	TT	TT	CA	GA	TC	CT	AG	TC	AA	CC	AA
Edith River	GA	CT	CC	AA	CC	CC	AA	AA	GG	TT	TT	TT	AA	GG	CC	CC	CC	AA	CC	TT	AA	CC	TT	TT	CC	TT	TT	CC	GA	TC	NaN	GA	GT	AA	GG	TC	TT	AA	TT	AT	CA	GG	TC	TT	AG	TC	GA	GG	AA
Edith River	AA	CT	CC	AA	AA	CC	NaN	AA	GC	TT	TT	TT	AA	GG	CC	CC	CT	AG	CC	TT	AA	CC	TT	TC	CC	TT	TT	CT	GA	TC	AT	GA	TT	NaN	GG	TT	TT	AA	TT	TT	CA	GG	TC	TT	AG	TC	AA	GG	CA
Edith River	GA	CT	CC	AA	AA	CC	NaN	AA	GC	TT	TT	TT	AA	GG	CC	CC	CT	AG	CC	TT	AA	CC	TT	TT	CC	TT	TT	CC	GA	CC	AA	GG	TT	NaN	GG	TT	TT	AA	TT	TT	CA	GA	TC	CT	AG	TC	GA	CG	AA
Edith River	AA	TT	CC	AA	CC	CC	AA	AA	GG	TT	TT	TT	AA	GG	CC	CT	CT	AG	CC	TT	TA	CT	TC	TC	TC	TT	TT	CC	GG	CC	AA	GA	GT	AA	GG	TT	TT	AA	TT	TT	CA	GG	TC	TT	AA	CC	AA	CC	AA
Edith River	AA	TT	CT	GA	AA	CC	AA	AA	GG	TT	TT	TT	AA	GG	CC	NaN	CC	AA	CC	TC	AA	CC	TC	TT	TT	TT	TT	CC	GA	TC	AT	GG	GT	AA	GG	TT	TT	AA	TT	TT	CC	GG	CC	TT	GG	TT	AA	CG	AA
Edith River	AA	TT	CC	AA	AA	NaN	AA	AA	GG	TT	CT	TT	AA	GG	CC	CC	CC	AA	CC	TT	AA	CC	TT	TT	CC	TT	AA	CC	GG	CC	AA	GA	GT	AA	GG	TT	TT	AA	TT	TT	CA	GA	TC	CT	AG	CC	AA	CG	AA
Edith River	GA	NaN	CC	AA	AA	CC	AA	AA	GG	TC	TT	TT	GA	GG	CC	CC	CC	AA	CC	TC	TA	CC	TT	TT	TC	TT	TT	CT	GA	TC	AA	GA	GG	AA	GG	TT	TT	AA	TT	TT	CA	GA	TC	CT	AA	CC	GA	CG	AA
Edith River	AA	TT	CC	AA	CA	CC	AA	AA	GG	NaN	TT	TT	NaN	GG	CC	CC	CT	AG	CC	TT	AA	CC	TT	TT	CC	TT	TT	CT	GA	TC	AT	GA	GT	AA	GG	TC	TT	AA	TT	TT	CA	GA	TC	CT	AG	TC	GA	GG	CA
Victoria River lower	AA	TT	CT	AA	CC	CT	GG	AA	CC	TC	TT	TT	NaN	GG	CC	CC	CC	AG	CC	TT	AA	CC	TT	TT	NaN	TT	AT	CT	AA	TC	AA	AA	GG	AA	GG	TT	TT	AA	NaN	TT	CA	GA	TC	TT	AG	TC	AA	CG	CA
Victoria River lower	GA	NaN	CC	AA	AA	CC	GG	AA	CC	CC	TT	TT	GA	GG	TT	CC	CC	AG	CC	TC	AA	CT	TC	TT	TT	TT	TT	CC	GG	CC	AA	AA	GG	AA	GG	TT	TT	AA	NaN	TT	CC	GG	CC	TT	GG	TT	AA	CC	AA
Victoria River lower	AA	TT	CC	AA	AA	CC	NaN	AA	GC	TC	TT	TT	GA	GG	CC	CT	CC	AA	CC	CC	TA	CC	TT	TC	TC	TT	TT	CC	GG	CC	AA	GA	GT	AA	GG	TT	TT	AA	CT	AT	CC	GG	CC	TT	NaN	TC	AA	CC	AA
Victoria River lower	GA	TT	CC	GA	AA	CC	GG	AA	CC	TT	TT	TT	AA	GG	CC	NaN	CC	AG	CC	CC	AA	CT	TT	TT	TC	TT	TT	CT	GA	TC	AT	GA	GT	AA	GG	TT	TT	AA	CT	TT	CC	GG	CC	TT	AA	CC	AA	CC	AA
Victoria River lower	AA	TT	CC	AA	CA	CC	NaN	AA	GC	TT	TT	TT	AA	GG	CC	CT	CT	AG	CC	TC	AA	CC	TT	TT	NaN	TT	AA	CC	GG	CC	AA	AA	GG	AA	GG	TT	TT	AA	TT	TT	CC	GG	CC	TT	NaN	TC	AA	CC	AA
Victoria River lower	GA	NaN	CC	GG	CA	CC	AG	AA	CC	TC	TT	TT	NaN	GA	CC	CT	CC	AA	CC	CC	AA	CC	TT	TT	NaN	TT	AA	CC	GG	CC	AA	AA	GG	AA	GG	TT	TT	AA	CT	TT	CC	GG	CC	TT	NaN	TC	AA	CC	AA
Victoria River lower	GA	CT	CC	AA	AA	CC	NaN	GA	GG	TT	TT	TT	AA	GG	CC	CC	CT	AA	CC	TC	AA	CC	TT	TT	NaN	TT	AA	CC	GG	CC	AA	GG	TT	AA	GG	TT	TT	AA	TT	TT	CA	GA	CC	TT	AA	CC	AA	CC	AA
Victoria River lower	AA	TT	CC	GA	AA	CC	GG	GA	CC	TT	TT	TT	GA	GG	CC	CC	CT	NaN	CC	CC	AA	TT	CC	TT	TT	TT	TT	CC	AA	TC	AT	AA	GG	AA	GG	TT	TT	AA	CT	TT	CC	GG	CC	TT	AG	NaN	AA	CC	AA
Victoria River lower	AA	TT	CC	AA	CA	CC	GG	AA	CC	TT	TT	TT	GG	GG	CC	CC	TT	NaN	CC	TC	AA	CT	TC	TT	TT	TT	TT	CC	GA	CC	AA	GA	GT	AA	GG	TT	TT	AA	TT	TT	CC	GG	CC	TT	GG	CC	AA	CC	AA
Victoria River lower	GG	TT	CT	GA	AA	CT	GG	GG	GG	TT	TT	TT	AA	GG	TC	CC	CC	AA	CC	TC	AA	CC	TC	TT	TT	TT	TT	CC	GG	CC	AA	GA	GT	AA	GG	TT	TT	AA	TT	TT	CA	NaN	TC	TT	AA	CC	AA	CC	AA
Palmer River	GG	CT	CC	GA	AA	CC	AG	AA	GC	CC	TT	TT	AA	GG	TC	CC	CT	AG	CC	TT	AA	CC	TT	TT	TT	TT	TT	CC	GG	CC	AA	AA	GG	AA	GG	TT	TT	AA	CT	TT	CC	GG	CC	TT	AG	CC	AA	CC	AA
Palmer River	AA	TT	CC	AA	AA	NaN	NaN	AA	GG	NaN	CT	TT	AA	GG	CC	CC	CC	AA	CC	TC	TT	CC	TT	TT	TC	TT	TT	CC	GA	CC	AA	AA	GG	AA	GG	TT	TT	AA	CT	TT	CC	GG	CC	TT	AG	CC	AA	CC	AA
Palmer River	GA	CT	CC	AA	CC	CC	GG	AA	GG	TT	CT	TT	GA	NaN	CC	CC	CC	AA	CC	TT	AA	CC	TT	TC	CC	TT	TT	CC	GG	TC	AT	GA	GG	GA	GG	TT	TT	AA	CC	TT	CA	GA	TC	CT	NaN	TC	AA	CC	AA
Palmer River	GG	CT	CC	AA	AA	CC	GG	GA	GG	CC	TT	TT	NaN	AA	TT	CT	CC	AA	CC	TC	TA	CC	TT	TT	TC	TT	TT	CC	GG	CC	AA	AA	GG	AA	GA	TT	TT	AA	TT	TT	CA	NaN	TC	TT	AA	CC	AA	CC	AA
Palmer River	GA	TT	CT	GA	AA	CC	GG	AA	GC	TT	TT	TT	AA	GG	CC	CC	CT	AA	CC	TC	TA	CC	TC	TT	TT	TT	TT	CC	GG	TC	AT	GA	GT	AA	GG	TT	TT	AA	TT	TT	CC	GG	CC	TT	NaN	CC	AA	CC	AA
Palmer River	AA	NaN	CC	AA	AA	CC	GG	AA	GC	TC	CT	TT	AA	GG	TT	CC	CC	AG	CC	TC	TA	CC	TC	TT	TT	TT	TT	CC	GG	CC	AA	AA	GG	AA	GG	TT	TT	AA	CT	TT	CA	GA	TC	TT	NaN	NaN	AA	CC	AA
Palmer River	GA	TT	CC	GA	AA	CT	GG	AA	GC	TC	TT	TT	GA	GA	CC	CC	CC	AA	CC	TC	AA	CC	TC	TC	TC	TT	TT	CC	GG	CC	AA	AA	GG	AA	GG	TT	TT	AA	TT	AT	CA	NaN	TC	TT	GG	TT	AA	CC	AA
Palmer River	GA	CT	CC	AA	AA	CC	GG	AA	GC	TC	TT	TT	AA	GG	CC	CC	CC	AA	CC	TC	TA	CC	TC	TT	NaN	TT	TT	CC	GG	CC	AA	AA	GG	AA	GG	TT	TT	AA	TT	TT	CA	GA	TC	CT	AG	TC	AA	CC	AA
Palmer River	GA	TT	CC	AA	AA	CC	NaN	AA	GG	CC	TT	TT	GA	GG	TT	CC	CT	AA	CC	CC	AA	CC	TT	TC	CC	TT	TT	CC	GG	TC	AT	GA	GT	GG	GG	TT	TT	AA	CC	TT	CA	NaN	TC	TT	AA	CC	AA	CC	AA
Palmer River	GG	CT	CC	AA	AA	CC	GG	AA	GC	TT	TT	TT	AA	GG	CC	CC	CC	AA	CC	TC	AA	CC	TT	TT	TC	TT	TT	CC	GA	TC	AT	AA	GG	AA	GG	TT	TT	AA	TT	TT	CC	GG	CC	TT	GG	NaN	AA	CC	AA
Barmah	AA	TT	CC	GA	AA	CC	AG	AA	GC	TC	CT	TT	GA	AA	CC	CC	CC	AA	CC	TC	TT	CC	TT	TT	CC	TT	TT	CC	GA	CC	AA	AA	GG	GA	GA	CC	GG	CC	CC	TT	CA	GA	TC	CT	AG	CC	AA	CC	AA
Barmah	AA	TT	CC	GA	AA	CC	AA	AA	GC	NaN	TT	TT	GA	GA	CC	CC	CC	AA	CC	TC	TA	CC	TT	TT	CC	AT	TT	CC	GA	CC	AA	AA	GG	NaN	GG	CC	GG	CA	CT	TT	CA	NaN	NaN	NaN	NaN	CC	AA	CC	AA
Barmah	AA	TT	CC	GA	AA	CT	AG	AA	GG	CC	TT	TT	GA	GG	CC	CC	CT	AA	CC	CC	AA	CC	TT	TT	CC	AA	TT	CC	AA	CC	AA	AA	GG	GG	GG	TC	GG	CA	CT	TT	CC	GG	CC	CT	AG	CC	AA	CC	AA
Barmah	AA	CT	CT	GA	AA	CC	GG	AA	GG	CC	TT	TT	AA	GG	CC	CC	CC	AA	CC	TC	TT	CC	TT	TT	CC	TT	TT	CC	AA	CC	AA	AA	GG	GG	GG	CC	GG	CC	CC	TT	CC	GG	CC	TT	GG	CC	AA	CC	AA
Barmah	GG	CC	CT	GA	AA	CC	AG	AA	GG	TC	TT	CT	AA	GG	TT	CC	CT	AA	CC	TC	AA	CC	TT	TT	CC	TT	TT	CC	AA	CC	AA	AA	GG	GG	GG	TT	GG	CA	CT	TT	CA	GA	TC	CC	AA	CC	AA	CC	AA
Barmah	AA	TT	CC	AA	AA	CT	GG	AA	GG	CC	TT	TT	AA	GG	CC	CC	CC	AA	CC	TT	AA	CC	TT	TT	CC	AT	TT	CC	AA	CC	AA	AA	GG	GG	GG	TT	GG	AA	TT	TT	CA	GA	TC	CT	AG	CC	AA	CC	AA
Barmah	GA	CT	CC	GA	AA	CC	AG	AA	GC	CC	TT	TT	GA	GG	CC	CC	CC	AA	CC	CC	AA	CC	TT	TT	CC	AT	TT	CC	AA	CC	AA	AA	GG	GG	GG	TC	GG	CC	CC	TT	CC	GG	CC	TT	GG	CC	AA	NaN	AA
Barmah	GA	CT	CT	GA	AA	CC	AG	AA	GG	CC	TT	TT	GA	GG	TC	CC	CC	AA	TC	TC	AA	CC	TT	TT	CC	AA	TT	CC	AA	CC	AA	GA	GT	GG	GG	TC	GG	NaN	CC	TT	CC	GG	CC	CT	GG	TC	AA	CC	AA
Barmah	GG	CC	CC	GG	AA	CC	GG	AA	GG	TT	TT	TT	GG	AA	CC	CC	CT	AA	CC	CC	AA	CC	TT	TT	CC	AA	TT	CC	GA	CC	AA	AA	GG	GG	GG	TC	GT	CA	CT	TT	CC	GG	CC	TT	GG	CC	AA	CC	AA
Barmah	GG	CC	CC	GG	AA	CT	AA	AA	GC	TT	TT	TT	GA	AA	TC	CC	CC	AA	CC	TC	AA	CC	TT	TT	CC	TT	TT	CC	GA	CC	AA	AA	GG	GG	GG	TC	GG	CA	CT	TT	CC	GG	CC	TT	GG	CC	AA	CC	AA
Wentworth	GG	CC	CC	GA	AA	CC	AG	AA	GG	CC	TT	TT	AA	GA	TC	CC	CC	AA	CC	TC	AA	CC	TT	TT	CC	AT	TT	CC	GG	CC	AA	AA	GG	GA	GG	CC	GG	AA	TT	TT	CA	GA	TC	CT	AG	CC	AA	CC	AA
Wentworth	AA	TT	CC	AA	AA	CC	GG	AA	GG	CC	TT	TT	GA	GG	CC	CC	CC	AA	CC	CC	TA	CC	TT	TT	CC	TT	TT	CC	GG	CC	AA	AA	GG	GG	GG	TC	GG	CA	CT	TT	CC	GG	CC	CC	AG	CC	AA	CC	AA
Wentworth	AA	TT	CC	AA	AA	CC	GG	AA	GC	TC	TT	TT	AA	AA	TT	CC	CT	AA	CC	TC	TA	CC	TT	TT	CC	TT	TT	CC	AA	CC	AA	AA	GG	GG	GG	TC	GG	CA	CT	TT	CA	GA	TC	CT	AG	CC	AA	CC	AA
Wentworth	GA	CT	CC	GA	AA	CC	AG	AA	GG	TT	TT	TT	GG	GA	TT	CC	TT	AA	CC	TC	AA	CC	TT	TT	CC	AT	TT	CC	GA	CC	AA	NaN	GT	GG	GG	TT	TT	CA	CT	TT	CA	GA	TC	CT	AA	CC	AA	CC	AA
Wentworth	GG	CC	CT	GA	AA	CC	GG	AA	GG	TC	TT	TT	GG	GG	TT	CC	CC	AA	CC	TT	AA	CC	TT	TT	CC	AT	TT	CC	GA	CC	AA	AA	GG	GG	GG	TC	GG	CA	CT	TT	CC	GG	CC	TT	GG	TC	AA	CC	AA
Wentworth	GA	CT	CC	GA	AA	CC	GG	AA	GG	TC	TT	TT	GA	GA	TC	CC	CC	AA	CC	TC	TA	CC	TT	TT	CC	TT	TT	CC	AA	CC	AA	AA	GG	GG	GG	TC	GT	AA	TT	TT	CC	GG	CC	TT	GG	CC	AA	CC	AA
Wentworth	GG	CC	CC	AA	AA	CT	GG	AA	GC	CC	TT	TT	GA	GG	CC	CC	CC	AA	CC	TT	AA	CC	TT	TT	CC	AT	TT	CC	AA	CC	AA	AA	GG	GG	GG	TT	TT	AA	CT	TT	CA	GA	TC	CT	AG	CC	AA	CC	AA
Wentworth	AA	TT	CC	AA	AA	CC	GG	AA	CC	CC	TT	TT	GG	GG	CC	CC	CC	AA	CC	TT	AA	CC	TT	TT	CC	AT	TT	CC	GA	CC	AA	AA	GG	GA	GA	TT	TT	AA	TT	TT	CC	GG	CC	TT	AG	CC	AA	CC	AA
Wentworth	GA	CT	CC	GG	AA	CC	AG	AA	GG	CC	TT	TT	NaN	GG	CC	CC	CC	AA	CC	TC	TA	CC	TT	TT	CC	TT	TT	CC	AA	CC	AA	AA	GG	GA	GA	CC	GG	NaN	CT	TT	CC	GG	CC	TT	GG	CC	AA	CC	AA
Wentworth	AA	TT	CC	AA	AA	CC	GG	AA	GC	CC	TT	TT	GA	GG	TT	CC	CC	AA	CC	TT	AA	CC	TT	TT	CC	AA	TT	CC	GA	CC	AA	AA	GG	GG	GG	TT	GT	CA	CC	TT	CA	GA	TC	CT	AA	CC	AA	CC	AA
Towong	GG	CC	CT	GG	AA	CC	GG	AA	CC	TC	CT	TT	AA	GG	TC	CC	CC	AA	CC	CC	TT	CC	TT	TT	CC	TT	TT	CC	AA	CC	AA	AA	GG	GG	GG	TC	GG	CA	CC	TT	CA	GA	TC	CT	AG	CC	AA	CC	AA
Towong	AA	TT	CC	AA	AA	CC	GG	AA	GG	TC	TT	CT	GA	GG	CC	CC	CC	AA	CC	CC	TA	CC	TT	TT	CC	AT	TT	CC	AA	CC	AA	AA	GG	GG	GG	CC	GT	CA	CC	TT	CC	GG	CC	TT	GG	CC	AA	CC	AA
Towong	GG	CC	CC	GA	AA	CC	AG	AA	CC	TT	TT	CT	AA	GG	TT	CC	CC	AA	CC	TC	TA	CC	TT	TT	CC	TT	TT	CC	AA	CC	AA	AA	GG	GG	GG	CC	GG	NaN	CC	TT	CA	GA	TC	CT	AG	CC	AA	CC	AA
Towong	AA	CT	CC	AA	AA	CC	AG	AA	CC	TT	TT	TT	GG	AA	CC	CT	CC	AA	CC	TC	AA	CC	TT	TT	NaN	TT	TT	CC	AA	CC	AA	AA	GG	GG	GG	TT	GT	CA	CC	TT	AA	AA	TT	CC	NaN	CC	AA	CC	AA
Towong	GG	CC	CT	GA	AA	CC	AG	AA	CC	TT	TT	TT	AA	GA	CC	CC	CC	AA	CC	TT	TA	CC	TC	TT	CC	TT	TT	CC	AA	CC	AA	AA	GG	GG	GA	TT	GG	CC	CC	TT	CC	GG	CC	TT	GG	TC	AA	CC	AA
Towong	AA	TT	CT	GA	AA	CC	GG	AA	GG	CC	CT	TT	GA	GA	CC	CC	CC	AA	CC	TT	AA	CC	TC	TT	CC	AT	TT	CC	AA	CC	AA	AA	GG	GG	GG	TC	GG	CA	CT	TT	CC	GG	CC	TT	GG	CC	AA	CC	AA
Towong	AA	TT	CC	AA	AA	CC	AG	AA	GG	CC	TT	TT	GA	GG	CC	CC	CC	AA	CC	TT	TA	CC	TT	TT	CC	TT	TT	CC	AA	CC	AA	AA	GG	GG	GG	TC	NaN	CA	CT	TT	CC	GG	CC	TT	GG	TC	AA	CC	AA
Towong	GA	CT	CT	GA	AA	NaN	GG	AA	GG	TT	TT	TT	AA	AA	TT	CC	CC	AA	CC	TT	TA	CC	TC	TT	CC	TT	TT	CC	AA	CC	AA	AA	GG	GG	GG	TC	GG	CA	CT	TT	CC	GG	CC	TT	GG	TC	AA	CC	AA
Towong	GG	CC	CT	GG	AA	CC	GG	AA	GG	CC	TT	CT	AA	GA	CC	CC	CT	AA	CC	TC	TT	CC	TT	TT	CC	TT	TT	CC	AA	CC	AA	AA	GG	GA	GG	CC	GG	NaN	CC	TT	CC	GG	CC	TT	GG	CC	AA	CC	AA
Towong	GA	NaN	CC	AA	AA	CC	GG	AA	GC	TC	TT	TT	GA	GG	CC	CC	CC	AA	CC	CC	TT	CC	TT	TT	CC	TT	TT	CC	AA	CC	AA	AA	GG	GG	GG	TT	TT	AA	TT	TT	CA	GA	TC	CT	AG	CC	AA	CC	AA
Hillston	GG	CC	CC	AA	AA	CC	GG	AA	GG	TT	TT	TT	AA	GG	CC	CC	CC	AA	CC	NaN	TT	CC	TT	TT	CC	TT	TT	CC	AA	CC	AA	AA	GG	GG	GG	TC	GG	CA	CT	TT	CC	GG	CC	CT	AG	CC	AA	CC	AA
Hillston	GG	CC	CC	GG	AA	CC	GG	AA	GC	TT	TT	TT	AA	GG	TC	CC	CC	AA	CC	NaN	AA	CC	TT	TT	CC	TT	TT	CC	AA	CC	AA	AA	GG	AA	GG	TC	GG	CA	CT	TT	CC	GG	CC	TT	GG	CC	AA	CG	AA
Hillston	GA	NaN	CC	AA	AA	CC	GG	AA	GG	CC	TT	TT	GA	GG	CC	CC	CC	AA	CC	CC	AA	CC	TT	TT	CC	AT	TT	CC	GA	CC	AA	AA	GG	GG	GG	CC	GT	CA	CT	TT	CA	GA	TC	CT	AG	CC	AA	CC	AA
Hillston	AA	TT	CC	GG	AA	CC	AG	AA	GC	CC	TT	TT	GG	GG	TC	CC	CC	AA	CC	TC	AA	CC	TT	TT	CC	AT	TT	CC	AA	CC	AA	AA	GG	GA	GA	CC	GG	CA	CT	TT	AA	AA	TT	CC	AA	CC	GA	CG	AA
Hillston	GA	NaN	CC	AA	AA	CT	GG	AA	GC	TC	TT	TT	GA	GG	TT	CC	CC	AA	CC	TC	AA	CC	TT	TT	CC	AT	TT	CC	GA	CC	AA	AA	GG	GA	GA	CC	GG	NaN	CC	TT	CC	GG	CC	TT	GG	TC	AA	CC	AA
Hillston	GA	TT	CC	AA	AA	CC	GG	AA	GC	CC	TT	TT	GA	GG	CC	CC	CT	AA	CC	TC	AA	CC	TT	TT	CC	TT	TT	CC	AA	CC	AA	AA	GG	AA	GG	TT	GT	AA	CT	TT	CA	GA	TC	CT	AG	CC	AA	CC	NaN
Hillston	GA	CT	CC	AA	AA	CC	GG	AA	GC	CC	CT	TT	GG	AA	CC	CC	CC	AA	CC	CC	TA	CC	TT	TT	CC	TT	TT	CC	GA	CC	AA	AA	GG	AA	GG	TT	TT	AA	CT	TT	CC	GG	CC	TT	GG	CC	AA	CC	NaN
Hillston	GA	CT	CC	GG	AA	CC	AG	AA	GG	TT	TT	TT	GG	GG	CC	CC	CC	AA	CC	TT	TT	CC	TT	TT	CC	TT	TT	CC	AA	CC	AA	AA	GG	GG	GG	TT	TT	AA	TT	TT	CC	GG	CC	CT	AG	CC	AA	CG	AA
Hillston	GA	CT	CC	AA	NaN	CC	AG	AA	CC	TT	TT	TT	GG	GG	CC	CC	CC	AA	CC	TC	AA	CC	TT	TT	CC	TT	TT	CC	AA	CC	AA	AA	GG	GG	GG	TC	GG	NaN	CT	TT	CC	GG	CC	TT	GG	CC	AA	CC	AA
Hillston	AA	TT	CC	GA	AA	CC	GG	AA	GC	CC	TT	TT	AA	GG	CC	CC	CC	AA	CC	CC	AA	CC	TT	TT	CC	TT	TT	CC	GA	CC	AA	AA	GG	AA	GG	TT	GG	AA	TT	TT	CA	GA	TC	CT	GG	CC	AA	CG	AA
Wirrengren Plain	GA	CT	CC	AA	AA	CC	GG	AA	GG	CC	TT	TT	GA	GG	TT	CC	CT	AA	CC	TC	TT	CC	TT	TT	CC	TT	TT	CC	GA	CC	AA	AA	GG	GG	GG	CC	GT	CA	CC	TT	AA	AA	TT	CC	AA	CC	AA	CC	AA
Wirrengren Plain	AA	TT	CC	GA	AA	CC	GG	AA	NaN	TT	TT	CT	GA	GG	CC	NaN	CT	AA	CC	CC	AA	CC	TT	TT	CC	AT	TT	CC	AA	CC	AA	AA	GG	GG	GG	CC	GT	AA	CT	TT	AA	AA	TT	CC	AA	CC	AA	CC	AA
Wirrengren Plain	GG	CC	CC	AA	AA	CC	NaN	AA	CC	TC	CT	CT	GA	GG	CC	CC	CT	AA	CC	CC	TT	CC	TT	TT	CC	AT	TT	CC	GG	CC	AA	AA	GG	GA	GG	TT	TT	AA	CC	TT	CA	GA	TC	CT	AG	CC	AA	CC	AA
Wirrengren Plain	GA	CT	CC	AA	AA	CC	GG	AA	GC	CC	CC	TT	GG	GG	TC	CC	CC	AA	CC	TT	AA	CC	TT	TT	CC	AT	TT	CC	AA	CC	AA	AA	GG	GG	GG	CC	GT	CC	TT	TT	AA	AA	TT	CC	AG	CC	AA	NaN	AA
Wirrengren Plain	GA	CT	CT	GG	AA	CC	GG	AA	GC	CC	TT	TT	GG	GG	TC	CC	CC	AA	CC	TC	NaN	CC	TT	TT	TC	AT	TT	CC	AA	CC	AA	AA	GG	GA	GG	TC	GT	CC	CT	TT	CA	GA	TC	CT	AG	CC	AA	NaN	AA
Wirrengren Plain	GA	CT	CC	GG	AA	CC	GG	AA	GC	CC	CT	CT	GA	GG	TT	CC	CC	AA	CC	TT	TA	CC	TT	TT	TC	TT	TT	CC	GA	CC	AA	AA	GG	GG	GG	TT	TT	AA	CC	TT	CC	GG	CC	TT	GG	CC	AA	NaN	AA
Wirrengren Plain	GG	CC	CT	GG	AA	CC	GG	AA	GG	TC	TT	TT	GG	GG	TT	CC	CC	AA	CC	TT	TA	CC	TT	TT	CC	AT	TT	CC	GA	CC	AA	AA	GG	GG	GG	TT	GT	CC	CC	TT	CC	GG	CC	TT	AG	CC	AA	CC	AA
Wirrengren Plain	GA	CT	CT	GG	AA	CC	AG	AA	GC	TT	TT	TT	GA	AA	CC	CC	CC	AA	CC	TT	TT	CC	TT	TT	CC	NaN	TT	CC	GA	CC	AA	AA	GG	GG	GG	TC	TT	CA	NaN	TT	CA	GA	NaN	CT	AG	CC	AA	CC	AA
Wirrengren Plain	GG	TT	CC	AA	AA	CC	GG	AA	GG	TT	TT	TT	NaN	GG	CC	CC	CC	AA	CC	TT	AA	CC	TT	TT	CC	AT	TT	CC	GA	CC	AA	AA	GG	GG	GG	TT	GT	AA	CT	TT	CC	GG	CC	CT	GG	CC	AA	NaN	AA
Wirrengren Plain	GA	CT	CT	AA	AA	CC	AA	AA	GC	TC	TT	TT	GG	AA	TC	CC	CT	AA	CC	CC	NaN	CC	TT	TT	CC	AT	TT	CC	AA	CC	AA	AA	GG	GG	GG	CC	GG	CC	CC	TT	CA	GA	TC	CT	AG	CC	AA	CC	AA
Elong	NaN	CT	CC	AA	AA	TT	GG	AA	GC	CC	CT	CT	AA	GA	TC	CC	CT	AG	CC	TT	AA	CC	TT	TT	TT	TT	TT	CC	GG	TC	AA	GA	GT	GG	GG	TC	TT	CC	CT	TT	CC	GG	CC	TT	AG	TC	AA	CG	AA
Elong	AA	TT	CC	AA	AA	TT	AG	NaN	GC	TC	TT	TT	AA	GG	CC	CC	CT	AG	CC	TC	AA	CC	TT	TT	CC	TT	TT	CC	GG	TC	AA	GA	GT	AA	GG	TT	TT	AA	TT	TT	CA	NaN	TC	TT	AA	CC	AA	CC	AA
Elong	GG	CT	CC	AA	AA	CC	GG	AA	GC	TC	TT	TT	NaN	GG	CC	CC	CC	AA	CC	TT	AA	CC	TT	TT	TT	TT	TT	CC	GG	CC	AA	GA	GT	NaN	GG	CC	TT	CA	CC	TT	NaN	GG	TC	TT	AA	CC	AA	CC	AA
Elong	GA	CT	CC	AA	AA	CC	GG	GG	GC	TT	TT	CT	AA	GG	TT	CC	CC	AA	CC	CC	AA	CC	TT	TT	CC	TT	TT	CC	GG	CC	AA	GG	GT	AA	GG	TT	TT	AA	CT	TT	CC	GG	CC	TT	AA	CC	AA	CC	AA
Elong	NaN	TT	CC	AA	AA	CT	GG	AA	GG	TT	TT	CT	AA	GG	CC	CC	CT	AG	CC	TC	AA	CC	TT	TC	CC	TT	TT	CT	GA	TC	AT	GA	TT	AA	GG	TT	TT	AA	TT	TT	CA	GA	CC	NaN	NaN	TC	AA	CC	AA
Elong	GG	CT	CC	GA	AA	CC	NaN	AA	GC	TT	TT	CT	AA	GA	CC	CC	CC	AA	CC	CC	AA	CC	TT	TC	CC	TT	TT	CC	GG	CC	AA	GA	GT	GA	GG	TC	TT	CA	TT	TT	CA	GG	TC	TT	AG	CC	AA	CC	AA
Elong	AA	TT	CC	AA	AA	CT	GG	AA	GC	CC	TT	CT	AA	GG	TT	CC	CC	AA	CC	CC	AA	CC	TT	TT	TT	TT	TT	CC	GG	CC	AA	GA	GT	GG	GG	TC	TT	CA	CT	TT	AA	AA	TT	TT	AA	CC	AA	CC	AA
Elong	AA	CT	CC	AA	AA	CC	GG	AA	GG	TC	TT	TT	AA	GG	TT	CC	CT	AG	CC	TT	AA	CC	TT	TT	TC	TT	TT	CC	GG	TC	AA	GA	TT	AA	GG	TT	TT	AA	CT	TT	CC	GG	CC	TT	AA	CC	AA	CC	AA
Elong	GA	CT	CC	AA	AA	CC	GG	GG	GG	TT	TT	CC	AA	GA	CC	CC	CC	AG	CC	TT	AA	CC	TT	TT	TT	TT	TT	CC	GG	CC	AA	GG	TT	AA	GG	TT	TT	AA	CT	AT	CA	GA	TC	TT	AA	CC	GA	NaN	AA
Elong	GA	CT	CC	AA	AA	CC	GG	GA	GG	TT	TT	TT	AA	GG	CC	CC	CT	AG	CC	TT	AA	CC	TT	TT	CC	TT	TT	CC	GG	CC	AA	GA	GT	GG	GG	TT	TT	AA	CT	TT	CA	GG	TC	CT	NaN	TC	GA	CG	AA
Giles Creek	GG	CT	CC	AA	AA	CT	AG	AA	GG	CC	TT	TT	NaN	AA	CC	CC	CC	AA	CC	TC	AA	TT	TT	TT	TT	TT	TT	CC	GG	CC	AA	AA	GG	GA	GG	TT	TT	AA	TT	TT	CA	GA	TC	TT	NaN	TC	AA	CC	AA
Giles Creek	GA	TT	CC	AA	AA	CC	NaN	AA	GG	TC	CT	TT	AA	GG	TT	CC	CC	AA	CC	CC	NaN	CC	TT	TC	CC	TT	TT	CC	GG	CC	AA	AA	GG	GA	GA	TT	TT	AA	CT	TT	CA	GA	TC	TT	AA	CC	NaN	CG	AA
Giles Creek	GA	CT	CC	GA	AA	CT	AG	AA	GG	CC	TT	NaN	AA	GA	CC	CC	CC	AA	CC	CC	TA	CC	TC	TT	TC	TT	TT	CC	GG	CC	AA	GA	GT	GG	GG	TC	TT	AA	TT	TT	CA	GA	TC	CT	AA	CC	AA	CG	AA
Giles Creek	GA	NaN	CC	AA	AA	CT	GG	AA	GG	TC	TT	TT	AA	GG	TT	CC	CC	AA	CC	TT	AA	CT	TC	TT	TT	TT	TT	CC	GA	CC	AA	GA	GT	AA	GA	TT	TT	AA	CT	TT	CC	GG	CC	TT	GG	TT	AA	CC	AA
Giles Creek	GA	NaN	CC	AA	AA	CC	GG	AA	GC	TT	TT	TT	AA	GG	CC	CC	CC	AA	CC	TC	TA	CT	TT	TT	TT	TT	TT	CC	GG	CC	AA	AA	GG	AA	GA	TT	TT	AA	TT	TT	CC	GG	CC	TT	AA	TC	AA	CC	AA
Giles Creek	AA	TT	CC	AA	AA	CC	GG	AA	GC	NaN	TT	TT	AA	GG	TC	CC	CC	AA	CC	TC	NaN	CC	TT	TC	TC	TT	TT	CC	GA	CC	AA	AA	GG	GG	GG	CC	TT	CA	TT	TT	CC	GG	CC	TT	AG	CC	AA	CC	AA
Giles Creek	AA	TT	CC	AA	AA	NaN	NaN	AA	GG	TT	CT	TT	AA	GG	TC	CC	CC	AA	CC	TC	AA	CT	TC	TT	TC	TT	TT	CC	GG	NaN	AA	GA	NaN	AA	GG	TT	NaNT	AA	TT	TT	NaN	NaN	TC	NaN	AA	NaN	AA	CC	AA
Giles Creek	GA	CT	CC	AA	AA	CC	GG	AA	CC	CC	TT	CT	GA	GA	CC	CC	CT	AG	CC	TC	AA	CT	TC	TT	TC	TT	TT	CC	GG	CC	AA	AA	GG	AA	GG	TT	TT	AA	CT	TT	CC	GG	CC	TT	GG	TC	AA	CC	AA
Giles Creek	GA	CT	CC	AA	AA	TT	NaN	AA	GG	TT	TT	TT	AA	GG	CC	CC	CC	AA	CC	CC	AA	CT	TT	TT	NaN	TT	TT	CC	GG	CC	AA	GA	GT	AA	GA	TT	TT	AA	TT	TT	CC	GG	CC	TT	NaN	CC	GA	CG	AA
Giles Creek	GA	CT	CC	AA	AA	CT	GG	AA	CC	CC	CT	TT	AA	GG	CC	CC	CT	AA	CC	TT	TA	CC	TT	TT	TC	TT	TT	CC	GG	CC	AA	GA	GT	AA	GG	TT	TT	AA	CT	TT	CA	GA	TC	CT	NaN	TC	AA	CC	AA
Warburton	AA	TT	CC	AA	NaN	CC	GG	AA	CC	CC	TT	TT	AA	GG	CC	CC	CT	AG	CC	CC	AA	CC	TT	TC	NaN	TT	TT	CC	GG	TT	TT	GA	GT	AA	GA	TT	TT	AA	TT	TT	AA	AA	TC	CC	AA	CC	AA	CC	AA
Warburton	AA	TT	CC	AA	AA	CC	GG	AA	CC	TC	NaN	TT	AA	GG	CC	CC	CT	AG	CC	TT	TT	CC	TT	TT	TC	TT	TT	CT	GA	TT	TT	GG	TT	AA	GG	TT	TT	AA	CT	TT	CA	GA	TC	CT	AA	CC	AA	CC	AA
Warburton	AA	TT	CC	GA	NaN	CT	GG	GA	CC	TT	TT	CT	AA	GG	CC	CC	CC	AA	CC	CC	AA	CC	TT	TT	TC	TT	TT	CC	GG	TC	AT	GG	TT	NaN	GG	TT	TT	AA	CT	TT	CA	GA	TC	CT	AA	CC	AA	CC	AA
Warburton	GG	CT	CC	GA	AA	CC	GG	AA	GG	TT	TT	TT	AA	GG	TC	CC	CC	AA	CC	CC	TA	CC	TT	TT	TT	TT	TT	CC	GG	TC	AA	GA	GT	GG	GG	CC	TT	CC	TT	TT	CC	GG	CC	TT	NaN	TC	AA	CG	AA
Warburton	AA	CT	CC	GG	AA	CT	GG	AA	CC	CC	TT	TT	AA	GG	CC	CC	CC	AA	CC	NaN	AA	CC	TT	TT	TC	TT	TT	CC	GG	TC	AA	GA	GG	GG	GA	TC	TT	CC	TT	TT	CC	GG	CC	TT	AA	TC	AA	CC	AA
Warburton	AA	TT	NaN	GG	AA	CC	GG	AA	GG	CC	TT	TT	AA	GA	TC	CC	CT	AA	CC	CC	TA	CC	TT	TT	TC	TT	TT	CC	GG	TC	AA	GG	TT	GG	GG	TT	TT	AA	TT	TT	CC	GG	CC	TT	AA	CC	AA	CC	AA
Warburton	GA	CT	CC	AA	AA	CC	GG	AA	CC	TT	CT	CT	AA	GA	CC	CC	CC	AA	CC	CC	AA	CC	TT	TT	TC	TT	TT	CT	GA	TC	TT	GA	GT	GG	GA	TT	TT	AA	TT	TT	AA	AA	TT	CT	AA	CC	AA	CC	AA
Warburton	GG	TT	CC	AA	AA	CT	GG	AA	GC	TC	TT	TT	GA	GG	TT	CC	CT	AA	CC	CC	AA	CC	TT	TC	CC	TT	TT	CC	GA	TT	AA	GA	GT	AA	GG	TC	TT	CA	TT	TT	CC	GG	CC	TT	AG	CC	AA	CC	AA
Warburton	AA	TT	CC	GA	AA	CC	GG	AA	GG	CC	TT	CT	AA	GA	CC	CC	CC	AA	CC	CC	TT	CC	TT	TC	TC	TT	TT	CC	GG	TC	AA	GA	GT	GG	GA	TT	TT	CA	TT	TT	CA	GG	TC	TT	AA	CC	AA	CC	AA
Warburton	GA	TT	CC	AA	AA	CC	GG	AA	CC	CC	TT	TT	GG	GG	TC	CC	CC	AA	CC	TC	TA	CC	TT	TT	CC	TT	TT	CC	GA	TC	AA	GG	TT	GG	GG	TC	TT	CA	TT	TT	CA	GA	TC	CT	AA	CC	AA	CC	AA
Fitzroy Crossing	GG	CC	CC	AA	AA	CC	GG	AA	GG	TT	CT	CT	AA	GA	CC	CC	CC	AA	CC	CC	AA	CC	TT	TT	CC	TT	TT	CC	GA	TC	AA	GG	GT	GG	GG	TT	TT	CA	CT	TT	CA	GG	TC	TT	NaN	TC	AA	CC	AA
Fitzroy Crossing	AA	TT	CC	AA	AA	CT	GG	AA	CC	CC	TT	TT	AA	GA	CC	CC	TT	AG	CC	CC	AA	CC	TT	TT	CC	TT	TT	CC	GG	CC	AA	GA	GT	GG	GG	TT	TT	AA	CT	TT	CC	GG	CC	TT	NaN	TC	AA	CC	AA
Fitzroy Crossing	GA	TT	CC	AA	AA	CT	GG	GG	GG	CC	TT	TT	AA	GA	CC	TT	CT	AG	CC	TC	AA	CC	TT	TC	CC	TT	TT	CT	GA	TC	AT	GA	TT	AA	GG	TT	TT	AA	CT	TT	CC	GG	CC	TT	NaN	TC	AA	CC	AA
Fitzroy Crossing	GG	TT	CC	AA	AA	CC	GG	GG	GG	CC	TT	TT	AA	GA	CC	CC	CT	AG	CC	TC	AA	CC	TT	TT	CC	TT	TT	CT	GA	TC	AT	AA	GG	AA	GG	TT	TT	AA	TT	TT	CA	GA	TC	CT	NaN	TC	AA	CC	AA
Fitzroy Crossing	GG	CT	CC	GA	AA	CC	GG	AA	GG	TT	TT	CT	AA	GG	CC	CC	CT	AG	CC	NaN	AA	CC	TT	TT	TC	TT	TT	CC	GG	TC	AA	AA	GT	GG	GA	TT	TT	CA	CT	TT	CC	GG	CC	TT	NaN	TC	AA	CC	CC
Fitzroy Crossing	GG	CT	CC	AA	AA	CT	AG	NaN	GG	TC	TT	TT	NaN	GA	CC	CC	CC	AG	CC	TC	AA	CC	TT	TT	CC	TT	TT	CT	GA	TC	AT	GG	TT	AA	GG	TT	TT	AA	CC	TT	CC	GG	CC	TT	GG	TT	AA	CC	AA
Fitzroy Crossing	GA	CT	CC	AA	AA	CT	GG	GA	GC	CC	TT	CT	AA	GA	TT	CC	CT	AG	CC	NaN	AA	CC	TT	TC	CC	TT	TT	CT	GA	TT	TT	GA	GT	GG	GG	TT	TT	AA	TT	TT	CC	GG	CC	TT	GG	TC	AA	CG	AA
Boolcunda Creek	GA	CT	CC	AA	AA	CC	AG	AA	CC	TT	TT	TT	NaN	GG	CC	CC	CT	AA	CC	CC	TA	CC	TT	TC	TC	TT	TT	CC	GG	CC	AA	GA	GT	AA	GG	TT	TT	AA	TT	TT	CA	GA	TC	CT	AG	CC	AA	CG	AA
Boolcunda Creek	GA	CT	CC	AA	AA	CC	AG	AA	GG	CC	TT	TT	NaN	GA	CC	CC	CC	AA	CC	TC	AA	CC	TT	TT	TT	TT	TT	CC	GG	CC	AA	AA	GG	AA	GG	CC	GT	NaN	CC	TT	AA	AA	TT	CC	AA	CC	NaN	CG	AA
Boolcunda Creek	GA	CT	CC	GA	AA	CC	GG	AA	GG	CC	TT	TT	AA	AA	CC	CC	CC	AA	CC	TT	AA	CT	TT	TT	TT	TT	TT	CC	GA	CC	AA	AA	GG	GA	GG	TT	TT	CA	NaN	TT	CC	GG	CC	TT	GG	TC	AA	CC	AA
Boolcunda Creek	GA	TT	CC	GA	AA	CT	GG	AA	GC	TT	TT	TT	AA	GG	CC	CC	CC	AA	CC	TT	AA	CT	TT	TT	TC	AT	TT	CC	GG	CC	AA	NaN	GT	GG	GG	CC	TT	AA	NaN	TT	CA	GA	TC	CT	AA	CC	AA	CC	AA
Boolcunda Creek	AA	CT	CT	GA	AA	CC	AG	AA	CC	NaN	TT	TT	GG	GG	CC	CC	CT	AG	CC	TC	TT	CC	TT	TT	CC	TT	AT	CC	GG	CC	AA	AA	GG	NaN	GG	TT	TT	AA	TT	TT	AA	AA	TT	CT	AA	CC	AA	CC	AA
Boolcunda Creek	GA	CT	CC	AA	AA	CC	GG	AA	GG	CC	TT	TT	GA	GG	CC	CC	CT	AG	CC	TT	TA	CC	TT	TC	TC	AT	TT	NaN	GG	CC	AA	AA	GG	GA	GG	TT	TT	CA	CC	TT	CC	GG	CC	TT	GG	CC	AA	CC	AA
Boolcunda Creek	AA	CT	CC	GA	AA	CT	GG	AA	GC	CC	TT	CC	AA	GA	TC	CC	CC	AA	CC	TC	TA	CC	TT	TT	CC	AT	TT	CC	GG	CC	AA	AA	GG	NaN	GG	TT	TT	CC	CT	TT	AA	AA	TT	CT	AA	CC	AA	CC	AA
Boolcunda Creek	AA	CT	CC	AA	AA	CC	GG	AA	GG	TT	TT	TT	AA	GA	TT	CC	CT	AA	CC	TC	AA	CC	TT	TT	TT	TT	TT	CC	GG	CC	AA	AA	GG	AA	GG	TT	TT	CA	CT	TT	CA	GA	TC	CT	AG	CC	AA	CC	AA
Boolcunda Creek	GA	CC	CC	AA	AA	CC	GG	AA	GC	CC	TT	TT	AA	GG	CC	NaN	CC	AA	CC	TC	AA	CC	TT	TC	CC	AT	TT	CC	GA	CC	AA	AA	GG	GA	GG	TT	TT	AA	TT	TT	CA	GA	TC	CT	AA	TC	AA	CC	AA
Boolcunda Creek	GA	CC	CC	AA	AA	CC	GG	AA	CC	CC	TT	CT	NaN	GG	CC	TT	CC	AA	CC	CC	AA	CC	TT	TT	TC	TT	TT	NaN	GG	CC	AA	AA	GG	GA	GG	TT	TT	CA	CT	TT	CA	GA	TC	CT	AA	CC	AA	CC	AA
Bunyeroo Creek	AA	CT	CC	AA	AA	CT	GG	AA	GC	TC	TT	TT	AA	AA	TT	CC	CT	AG	CC	TC	TT	CC	TT	TT	CC	TT	TT	CC	GG	CC	AA	AA	GG	GG	GG	TT	TT	CA	NaN	TT	CA	GA	TC	TT	AA	CC	AA	CC	AA
Bunyeroo Creek	AA	TT	CC	AA	AA	CC	GG	AA	CC	CC	CT	TT	AA	AA	CC	CT	CT	AA	CC	TC	TA	CC	TT	TT	CC	AT	TT	CC	GA	CC	AA	AA	GG	GG	GG	TT	TT	AA	CT	TT	CA	GA	TC	CT	AA	CC	AA	CC	AA
Bunyeroo Creek	AA	TT	CC	AA	AA	CC	GG	AA	CC	CC	CT	CT	AA	AA	TC	CC	CT	AG	CC	TC	TA	CC	TT	CC	CC	TT	TT	CC	GG	CC	AA	AA	GG	GA	GG	TT	TT	AA	TT	TT	AA	AA	TT	CT	AA	CC	AA	CG	AA
Bunyeroo Creek	AA	CT	CC	AA	AA	CT	GG	AA	GG	TC	TT	TT	AA	GA	CC	NaN	CC	AA	CC	TT	AA	CC	TT	TT	TC	TT	TT	CC	GG	CC	AA	AA	GG	AA	GG	TT	TT	AA	CC	TT	AA	AA	TT	CC	AA	CC	AA	CC	AA
Bunyeroo Creek	GA	CT	CC	AA	AA	CC	GG	AA	GC	TT	TT	TT	GG	GG	CC	CC	CC	AA	CC	CC	AA	CT	TC	TT	TC	TT	TT	CC	GG	CC	AA	AA	GG	GA	GG	TT	TT	CA	CT	TT	CA	GA	TC	CT	AA	CC	GA	NaN	AA
Bunyeroo Creek	AA	TT	CC	GA	AA	CC	GG	AA	NaN	CC	CT	TT	AA	GG	TT	CC	CC	AA	TC	TT	TA	CC	TT	TT	TC	TT	TT	CC	GG	CC	NaN	AA	GG	GG	GG	TT	TT	NaN	CT	TT	CA	GA	TC	CT	AG	CC	AA	CC	NaN
Bunyeroo Creek	GA	CT	CC	AA	AA	CC	GG	AA	GC	TT	CT	TT	AA	AA	CC	CC	CT	AA	TC	TC	AA	CC	TT	TT	CC	TT	TT	CC	GA	CC	NaN	AA	GG	GA	GG	TT	TT	AA	TT	TT	AA	AA	TT	CC	AA	CC	AA	CC	AA
Bunyeroo Creek	GA	CC	CC	AA	AA	CC	GG	AA	CC	CC	CT	TT	GA	GG	CC	NaN	CT	AA	CC	TC	AA	CC	TT	TT	CC	TT	TT	CC	GA	CC	AA	AA	GG	GA	GG	TC	GG	CA	CT	TT	CA	GA	TC	CT	AG	CC	AA	CG	AA
Bunyeroo Creek	GA	CT	CC	AA	AA	CC	AG	AA	GC	TC	TT	TT	AA	GA	TC	CC	CC	AA	CC	TT	TA	CT	TC	TT	CC	TT	TT	CC	GG	CC	AA	AA	GG	GA	GG	TT	TT	AA	TT	TT	CA	GA	TC	CT	AG	CC	GA	CG	AA
Bunyeroo Creek	AA	CT	CC	AA	AA	CC	GG	AA	GG	TT	TT	TT	AA	GA	TC	CC	TT	AA	CC	CC	TA	CC	TT	TC	TC	TT	TT	CC	GG	CC	AA	AA	GG	AG	GG	TT	TT	AA	CT	TT	CA	GA	TC	CT	AA	CC	AA	CG	AA
Fortescue	GG	CT	CC	AA	AA	CT	GG	NaN	GG	TT	TT	CC	AA	GG	TC	CC	CT	AA	CC	TC	TA	CC	TC	TC	TT	TT	TT	CC	GG	CC	AA	AA	GG	NaN	GG	TT	TT	AA	CT	TT	CC	GG	CC	TT	AA	CC	AA	CC	AA
Fortescue	AA	TT	CC	GA	AA	CT	GG	AA	GG	TC	TT	CC	AA	AA	CC	CC	CC	AA	CC	CC	AA	CC	TT	TT	TC	TT	TT	CC	GG	CC	AA	GG	TT	GG	GG	TC	TT	CA	TT	TT	AA	AA	TT	TT	AA	CC	AA	CC	AA
Fortescue	GA	CT	CC	AA	AA	CC	GG	GG	NaN	CC	TT	TT	NaN	GG	CC	CC	CT	AA	CC	TC	AA	CC	TT	TT	TC	TT	TT	CC	GG	TC	AA	GG	TT	AA	GG	TT	TT	AA	CT	TT	CA	GG	TC	TT	NaN	TC	AA	CC	AA
Fortescue	GG	CC	CC	AA	AA	TT	GG	NaN	GG	NaN	TT	CT	AA	GA	CC	CC	CC	AA	CC	TT	AA	CC	TT	TC	CC	TT	TT	CC	GG	TC	AA	AA	GG	AA	GA	TT	TT	AA	TT	TT	CC	GG	CC	CC	GG	TT	GA	CG	NaN
Fortescue	GA	TT	CC	AA	AA	CT	GG	GG	GG	TC	TT	CC	AA	GG	CC	CC	CT	NaN	CC	TC	AA	CC	TT	TT	CC	TT	AT	CC	GG	TC	AA	AA	GG	AA	GG	TT	TT	AA	TT	TT	CC	GG	CC	TT	NaN	TC	AA	CC	AA
Fortescue	AA	TT	CC	AA	AA	CT	GG	AA	GG	TT	TT	TT	NaN	GG	CC	CC	CC	AA	CC	TC	AA	CC	TT	TT	CC	TT	TT	CC	GG	TC	AA	AA	GT	NaN	GG	TC	TT	CA	CT	TT	CA	GG	TC	TT	NaN	TC	AA	CC	AA
Fortescue	GG	CT	CC	AA	AA	CT	GG	GA	NaN	CC	TT	TT	GA	GA	CC	CC	CT	AG	CC	TC	AA	CC	TT	TT	CC	TT	TT	CT	GA	TT	TT	GA	GT	AA	GG	TT	TT	AA	TT	TT	CA	GG	TC	TT	NaN	TC	AA	CC	AA
Fortescue	AA	CT	CC	AA	AA	CT	GG	GA	CC	TT	CT	CT	AA	GA	CC	CC	CT	AA	CC	CC	AA	CC	TC	TC	TC	TT	TT	CC	GG	TC	AT	GA	GT	AA	GG	TT	TT	AA	CT	TT	CC	GG	CC	TT	NaN	TC	AA	CC	AA
Fortescue	GA	TT	CC	AA	NaN	CC	GG	AA	GG	CC	CT	TT	AA	GG	CC	CC	CC	AA	CC	CC	AA	CC	TT	TT	TC	TT	TT	CC	GG	CC	AT	GG	TT	GG	GG	TC	TT	CC	CT	TT	CA	GG	TC	TT	AA	CC	AA	CC	AA
Kooline	AA	TT	CC	AA	AA	TT	GG	GG	GG	TT	TT	TT	AA	GG	CC	CC	CT	AA	CC	CC	AA	CC	TC	TC	TC	TT	TT	CC	GG	TC	AT	GG	TT	NaN	GG	TT	GG	AA	TT	TT	CA	GG	TC	TT	AA	CC	AA	CC	AA
Kooline	GG	CT	CC	GA	AA	TT	GG	AA	GG	CC	TT	CT	AA	GA	CC	CC	TT	AG	CC	TC	AA	CC	TT	TT	TC	TT	TT	CC	GG	TC	AA	GA	GT	GA	GG	CC	TT	CA	CC	TT	AA	AA	TT	TT	AA	CC	AA	NaN	AA
Kooline	NaN	CT	CC	GA	AA	TT	GG	AA	GG	TC	TT	CT	AA	GA	CC	CC	CC	AA	CC	TC	AA	CC	TT	TC	CC	TT	TT	CC	GG	CC	AA	AA	GG	GG	GG	TT	TT	AA	TT	TT	CC	GG	CC	TT	NaN	CC	AA	CC	AA
Kooline	GA	CT	CC	AA	AA	CT	GG	AA	GG	CC	TT	CC	AA	GG	CC	CC	CC	AA	CC	CC	AA	CC	TT	TT	TT	TT	TT	CC	GA	TT	AA	GA	GT	GA	GG	TT	TT	CC	CT	TT	CA	GG	TC	TT	GG	TC	AA	CC	AA
Kooline	GA	CT	CC	GG	AA	CT	GG	AA	GG	TC	TT	TT	AA	GA	CC	CC	CC	AA	CC	CC	AA	CC	TC	TT	TC	TT	TT	CC	GG	TT	AA	AA	GG	GG	GG	TC	TT	CA	CT	TT	CA	GA	TC	TT	AA	CC	AA	CG	AA
Kooline	GG	TT	CC	AA	AA	CC	GG	GG	GC	TC	TT	CC	AA	GG	CC	CC	CC	AA	CC	TC	AA	CC	TT	TC	TC	TT	TT	CC	GG	TC	AT	AA	GT	AA	GG	TT	TT	AA	TT	TT	CC	GG	CC	TT	AA	CC	AA	CC	AA
Kooline	GG	CC	CC	AA	AA	CT	GG	GG	GG	TC	TT	CT	AA	AA	CC	CC	CT	AA	CC	CC	AA	CC	TT	TT	TC	TT	TT	CC	GG	CC	AA	GG	TT	AA	GG	TT	TT	AA	CT	TT	CC	GG	CC	TT	NaN	CC	AA	CC	AA
Kooline	GG	TT	CC	GA	AA	CT	GG	AA	GC	TC	TT	CC	AA	GA	CC	CC	CC	AA	CC	CC	AA	CC	TT	TC	TC	TT	TT	CC	GG	TC	AA	GG	TT	GG	GG	TC	TT	AA	CC	TT	CA	GG	TC	TT	NaN	CC	AA	CC	AA
Kooline	GG	CC	CC	GG	AA	CC	GG	AA	CC	CC	TT	TT	AA	AA	CC	CC	TT	AG	CC	TC	AA	CC	TT	TT	CC	TT	TT	CC	GG	CC	AA	GA	GT	GG	GG	TT	TT	AA	CT	TT	CA	GG	TC	TT	AA	CC	AA	CC	AA
Kooline	NaN	CT	CC	AA	AA	CC	AG	NaN	GG	TC	CT	TT	AA	GG	CC	CC	CC	AA	CC	TC	AA	CC	TT	TC	CC	TT	TT	CC	GG	TC	AT	AA	GT	GG	GG	TT	TT	AA	CT	TT	CA	GG	TC	TT	AA	CC	AA	CC	AA
Huddleston	GA	CT	NaN	GA	AA	CC	GG	AA	CC	TC	CT	TT	GG	GG	CC	CC	CC	AA	CC	CC	TA	CC	TT	TC	TT	TT	TT	CC	GG	CC	AA	AA	GG	GG	GA	TT	TT	AA	CC	TT	CC	GG	CC	TT	GG	CC	AA	CC	NaNA
Huddleston	GA	CT	NaN	AA	AA	CC	AG	AA	GC	CC	TT	CT	AA	GA	CC	CC	CT	AA	CC	NaN	TA	CC	TT	TC	TC	TT	TT	CC	GA	CC	AA	AA	GG	AA	GA	TT	TT	AA	CT	TT	CA	GA	TC	CT	AA	CC	AA	CC	AA
Huddleston	GG	NaN	NaN	AA	AA	CC	GG	AA	GC	TT	TT	TT	GA	GG	TC	CC	TT	AG	CC	CC	NaN	CC	NaN	TT	NaN	TT	TT	CC	GG	CC	AT	AA	GG	AA	GA	TC	TT	CC	CT	TT	CC	GG	CC	TT	GG	NaN	AA	CG	AA
Huddleston	GG	CT	NaN	GG	AA	CC	GG	AA	GC	CC	TT	CT	GG	AA	TC	CC	CC	AA	CC	NaN	TA	CC	TT	TC	CC	TT	TT	CC	GG	CC	AA	AA	GG	GA	GG	TC	TT	CC	TT	TT	CC	GG	CC	TT	GG	NaN	AA	CC	AA
Huddleston	GA	CT	CC	GA	AA	CT	GG	AA	GC	TC	TT	TT	NaN	GA	TT	CC	CT	AA	CC	CC	AA	CC	TT	TT	TT	TT	TT	CC	GG	CC	AA	AA	GG	GG	GG	TC	TT	CC	NaN	TT	CC	GG	CC	TT	GG	CC	AA	CC	AA
[truncated: 10 more columns]
